# Supplementary material for: Sirtuin-5 Is Recruited to Hepatic Peroxisomes in Mice Fed Dodecanedioic Acid but Has Little Impact on the Peroxisomal Succinylome
Source: Biomolecules. 2024 Nov 26;14(12):1508. doi: 10.3390/biom14121508 (PMC11673421; doi:10.3390/biom14121508)
Supplement: Supplementary file 1 [file biomolecules-14-01508-s001.zip]

Archive with 1 entries (1 files):
- biomolecules-3298139-supplementary.xlsx
